# Supplementary material for: Infectious Diseases Simulation for Medical Students: Experiential Instruction on Personal Protective Equipment
Source: MedEdPORTAL. 2020 Nov 24;16:11031. doi: 10.15766/mep_2374-8265.11031 (PMC7703477; doi:10.15766/mep_2374-8265.11031)
Supplement: Supplementary file 1 — Prework Slides.pptxSimulation Case 1.docxSimulation Case 2.docxSimulation Case 3.docxExam Questions.docxEvaluation Questions.docx [file mep_2374-8265.11031-s001.zip]

Archive with 7 entries (7 files):
- A. Prework Slides.pptx
- B. Simulation Case 1.docx
- C. Simulation Case 2.docx
- D. Simulation Case 3.docx
- E. Exam Questions.docx
- F. Evaluation Questions.docx
- _Educational_Summary_Report_11031.pdf
